# Supplementary material for: Hetero-Disubstituted Sugarcane Bagasse as an Efficient Bioadsorbent for Cationic Dyes
Source: Molecules. 2025 Jul 29;30(15):3163. doi: 10.3390/molecules30153163 (PMC12348627; doi:10.3390/molecules30153163)
Supplement: Supplementary file 1 [file molecules-30-03163-s001.zip]

Archive with 1 entries (1 files):
- molecules-3709806-supplementary.pdf
